# Supplementary material for: Single Cell Transcriptome Analysis of Niemann–Pick Disease, Type C1 Cerebella
Source: Int J Mol Sci. 2020 Jul 28;21(15):5368. doi: 10.3390/ijms21155368 (PMC7432835; doi:10.3390/ijms21155368)
Supplement: Supplementary file 1 [file ijms-21-05368-s001.zip]

Archive with 2 entries (2 files):
- Supplemental 7-4.pdf
- Table S2  FDP.xlsx
